# Supplementary material for: A novel plasmid-based co-tethered transcription platform for high yield, high purity mRNA synthesis
Source: Nucleic Acids Res. 2025 Dec 29;53(22):gkaf1355. doi: 10.1093/nar/gkaf1355 (PMC12746099; doi:10.1093/nar/gkaf1355)
Supplement: gkaf1355_Supplemental_Files [file gkaf1355_supplemental_files.zip]

Archive with 4 entries (4 files):
- Cas9-EGFP 5.6.gb
- Emerin-EGFP 8.6.gb
- NLuc 0.8.gb
- Supplementary Material NAR-02547-Met-K-2025 Revised.pdf
