# Supplementary material for: A novel plasmid-based co-tethered transcription platform for high yield, high purity mRNA synthesis
Source: Nucleic Acids Res. 2025 Dec 29;53(22):gkaf1355. doi: 10.1093/nar/gkaf1355 (PMC12746099; doi:10.1093/nar/gkaf1355)
Supplement: gkaf1355_Supplemental_Files [file gkaf1355_supplemental_files.zip › NLuc 0.8.gb]

LOCUS       R3_Nanoluc_plasm        6927 bp DNA     circular SYN 17-SEP-2024
DEFINITION  synthetic circular DNA
ACCESSION   .
VERSION     .
KEYWORDS    .
SOURCE      synthetic DNA construct
  ORGANISM  synthetic DNA construct
REFERENCE   1  (bases 1 to 6927)
  AUTHORS   .
  TITLE     Direct Submission
  JOURNAL   Exported Mar 4, 2025 from SnapGene Viewer 7.0.1
            https://www.snapgene.com
COMMENT     Annotated with pLannotate v1.2.0
FEATURES             Location/Qualifiers
     source          1..6927
                     /mol_type="other DNA"
                     /organism="synthetic DNA construct"
     rep_origin      837..1426
                     /label=ori
                     /note="pLannotate"
                     /note="/database=snapgene"
                     /note="/fragment=False"
                     /note="/identity=99.7"
                     /note="/match_length=100.2"
                     /note="/other=rep_origin"
     CDS             1609..1701
                     /codon_start=1
                     /label=lacI (fragment)
                     /note="pLannotate"
                     /note="/database=snapgene"
                     /note="/fragment=True"
                     /note="/identity=100.0"
                     /note="/match_length=8.6"
                     /note="/other=CDS"
                     /translation="APNTQTASPRALADSLMQLARQVSRLESGQ"
     protein_bind    1714..1735
                     /label=CAP binding site
                     /note="pLannotate"
                     /note="/database=snapgene"
                     /note="/fragment=False"
                     /note="/identity=100.0"
                     /note="/match_length=100.0"
                     /note="/other=protein_bind"
     promoter        1750..1780
                     /label=lac promoter
                     /note="pLannotate"
                     /note="/database=snapgene"
                     /note="/fragment=False"
                     /note="/identity=100.0"
                     /note="/match_length=100.0"
                     /note="/other=promoter"
     protein_bind    1788..1804
                     /label=lac operator
                     /note="pLannotate"
                     /note="/database=snapgene"
                     /note="/fragment=False"
                     /note="/identity=100.0"
                     /note="/match_length=100.0"
                     /note="/other=protein_bind"
     promoter        1879..1895
                     /label=T7 promoter (fragment)
                     /note="pLannotate"
                     /note="/database=snapgene"
                     /note="/fragment=True"
                     /note="/identity=100.0"
                     /note="/match_length=89.5"
                     /note="/other=promoter"
     CDS             1999..2505
                     /codon_start=1
                     /label=LUCI_OPLGR (fragment)
                     /note="pLannotate"
                     /note="/database=swissprot"
                     /note="/fragment=True"
                     /note="/identity=90.5"
                     /note="/match_length=86.2"
                     /note="/other=CDS"
                     /translation="FTLEDFVGDWRQTAGYNLDQVLEQGGVSSLFQNLGVSVTPIQRIV
                     LSGENGLKIDIHVIIPYEGLSGDQMGQIEKIFKVVYPVDDHHFKVILHYGTLVIDGVTP
                     NMIDYFGRPYEGIAVFDGKKITVTGTLWNGNKIIDERLINPDGSLLFRVTINGVTGWRL
                     CERILA"
     polyA_signal    2512..2645
                     /label=beta-globin poly(A) (fragment)
                     /note="pLannotate"
                     /note="/database=snapgene"
                     /note="/fragment=True"
                     /note="/identity=100.0"
                     /note="/match_length=33.9"
                     /note="/other=polyA_signal"
     CDS             2717..2874
                     /codon_start=1
                     /label=lacZ-alpha (fragment)
                     /note="pLannotate"
                     /note="/database=snapgene"
                     /note="/fragment=True"
                     /note="/identity=100.0"
                     /note="/match_length=90.8"
                     /note="/other=CDS"
                     /translation="IHWPSFYNVVTGKTLALPNLIALQHIPLSPAGVIAKRPAPIALPN
                     SCAA*MA"
     misc_feature    complement(2880..2979)
                     /label=bom (fragment)
                     /note="pLannotate"
                     /note="/database=snapgene"
                     /note="/fragment=True"
                     /note="/identity=100.0"
                     /note="/match_length=70.9"
                     /note="/other=misc_feature"
     CDS             complement(3081..3116)
                     /codon_start=1
                     /label=rop (fragment)
                     /note="pLannotate"
                     /note="/database=snapgene"
                     /note="/fragment=True"
                     /note="/identity=100.0"
                     /note="/match_length=18.8"
                     /note="/other=CDS"
                     /translation="LARFGDDGENL"
     promoter        3211..3315
                     /label=AmpR promoter
                     /note="pLannotate"
                     /note="/database=snapgene"
                     /note="/fragment=False"
                     /note="/identity=100.0"
                     /note="/match_length=100.0"
                     /note="/other=promoter"
     CDS             3316..4131
                     /codon_start=1
                     /label=KanR
                     /note="pLannotate"
                     /note="/database=snapgene"
                     /note="/fragment=False"
                     /note="/identity=99.5"
                     /note="/match_length=100.0"
                     /note="/other=CDS"
                     /translation="MSHIQRETSCSRPRLNSNMDADLYGYKWARDNVGQSGATIYRLYG
                     KPDAPELFLKHGKGSVANDVTDEMVRLNWLTEFMPLPTIKHFIRTPDDAWLLTTAIPGK
                     TAFQVLEEYPDSGENIVDALAVFLRRLHSIPVCNCPFNSDRVFRFAQAQSRMNNGLVDA
                     SDFDDERNGWPVEQVWKEMHKLLPFSPDSVVTHGDFSLDNLIFDEGKLIGCIDVGRVGI
                     ADRYQDLAILWNCLGEFSPSLQKRLFQKYGIDNPDMNKLQFHLMLDEFF"
     rep_origin      4302..4891
                     /label=ori
                     /note="pLannotate"
                     /note="/database=snapgene"
                     /note="/fragment=False"
                     /note="/identity=99.7"
                     /note="/match_length=100.2"
                     /note="/other=rep_origin"
     CDS             5074..5166
                     /codon_start=1
                     /label=lacI (fragment)
                     /note="pLannotate"
                     /note="/database=snapgene"
                     /note="/fragment=True"
                     /note="/identity=100.0"
                     /note="/match_length=8.6"
                     /note="/other=CDS"
                     /translation="APNTQTASPRALADSLMQLARQVSRLESGQ"
     protein_bind    5179..5200
                     /label=CAP binding site
                     /note="pLannotate"
                     /note="/database=snapgene"
                     /note="/fragment=False"
                     /note="/identity=100.0"
                     /note="/match_length=100.0"
                     /note="/other=protein_bind"
     promoter        5215..5245
                     /label=lac promoter
                     /note="pLannotate"
                     /note="/database=snapgene"
                     /note="/fragment=False"
                     /note="/identity=100.0"
                     /note="/match_length=100.0"
                     /note="/other=promoter"
     protein_bind    5253..5269
                     /label=lac operator
                     /note="pLannotate"
                     /note="/database=snapgene"
                     /note="/fragment=False"
                     /note="/identity=100.0"
                     /note="/match_length=100.0"
                     /note="/other=protein_bind"
     promoter        5344..5360
                     /label=T7 promoter (fragment)
                     /note="pLannotate"
                     /note="/database=snapgene"
                     /note="/fragment=True"
                     /note="/identity=100.0"
                     /note="/match_length=89.5"
                     /note="/other=promoter"
     polyA_signal    5977..6110
                     /label=beta-globin poly(A) (fragment)
                     /note="pLannotate"
                     /note="/database=snapgene"
                     /note="/fragment=True"
                     /note="/identity=100.0"
                     /note="/match_length=33.9"
                     /note="/other=polyA_signal"
     CDS             6179..6336
                     /codon_start=1
                     /label=lacZ-alpha (fragment)
                     /note="pLannotate"
                     /note="/database=snapgene"
                     /note="/fragment=True"
                     /note="/identity=100.0"
                     /note="/match_length=90.8"
                     /note="/other=CDS"
                     /translation="IHWPSFYNVVTGKTLALPNLIALQHIPLSPAGVIAKRPAPIALPN
                     SCAA*MA"
     misc_feature    complement(6342..6441)
                     /label=bom (fragment)
                     /note="pLannotate"
                     /note="/database=snapgene"
                     /note="/fragment=True"
                     /note="/identity=100.0"
                     /note="/match_length=70.9"
                     /note="/other=misc_feature"
     CDS             complement(6543..6578)
                     /codon_start=1
                     /label=rop (fragment)
                     /note="pLannotate"
                     /note="/database=snapgene"
                     /note="/fragment=True"
                     /note="/identity=100.0"
                     /note="/match_length=18.8"
                     /note="/other=CDS"
                     /translation="LARFGDDGENL"
     promoter        6673..6777
                     /label=AmpR promoter
                     /note="pLannotate"
                     /note="/database=snapgene"
                     /note="/fragment=False"
                     /note="/identity=100.0"
                     /note="/match_length=100.0"
                     /note="/other=promoter"
     CDS             join(6778..6927,1..666)
                     /codon_start=1
                     /label=KanR
                     /note="pLannotate"
                     /note="/database=snapgene"
                     /note="/fragment=False"
                     /note="/identity=99.5"
                     /note="/match_length=100.0"
                     /note="/other=CDS"
                     /translation="MSHIQRETSCSRPRLNSNMDADLYGYKWARDNVGQSGATIYRLYG
                     KPDAPELFLKHGKGSVANDVTDEMVRLNWLTEFMPLPTIKHFIRTPDDAWLLTTAIPGK
                     TAFQVLEEYPDSGENIVDALAVFLRRLHSIPVCNCPFNSDRVFRFAQAQSRMNNGLVDA
                     SDFDDERNGWPVEQVWKEMHKLLPFSPDSVVTHGDFSLDNLIFDEGKLIGCIDVGRVGI
                     ADRYQDLAILWNCLGEFSPSLQKRLFQKYGIDNPDMNKLQFHLMLDEFF"
ORIGIN
        1 gagttgtttc tgaaacatgg caaaggtagc gttgccaatg atgttacaga tgagatggtc
       61 agactaaact ggctgacgga atttatgcct cttccgacca tcaagcattt tatccgtact
      121 cctgatgatg catggttact caccactgcg atccctggga aaacagcatt ccaggtatta
      181 gaagaatatc ctgattcagg tgaaaatatt gttgatgcgc tggcagtgtt cctgcgccgg
      241 ttgcattcga ttcctgtttg taattgtcct tttaacagcg atcgcgtatt tcgtttcgct
      301 caggcgcaat cacgaatgaa taacggtttg gttgatgcga gtgattttga tgacgagcgt
      361 aatggctggc ctgttgaaca agtctggaaa gaaatgcata aacttttgcc attctcaccg
      421 gattcagtcg tcactcatgg tgatttctca cttgataacc ttatttttga cgaggggaaa
      481 ttaataggtt gtattgatgt tggacgagtc ggaatcgcag accgatacca ggatcttgcc
      541 atcctatgga actgcctcgg tgagttttct ccttcattac agaaacggct ttttcaaaaa
      601 tatggtattg ataatcctga tatgaataaa ttgcagtttc atttgatgct cgatgagttt
      661 ttctaactgt cagaccaagt ttactcatat atactttaga ttgatttaaa acttcatttt
      721 taatttaaaa ggatctaggt gaagatcctt tttgataatc tcatgaccaa aatcccttaa
      781 cgtgagtttt cgttccactg agcgtcagac cccgtagaaa agatcaaagg atcttcttga
      841 gatccttttt tttctgcgcg taatctgctg cttgcaaaca aaaaaaccac cgctaccagc
      901 ggtggtttgt ttgccggatc aagagctacc aactcttttt ccgaaggtaa ctggcttcag
      961 cagagcgcag ataccaaata ctgttcttct agtgtagccg tagttaggcc accacttcaa
     1021 gaactctgta gcaccgccta catacctcgc tctgctaatc ctgttaccag tggctgctgc
     1081 cagtggcgat aagtcgtgtc ttaccgggtt ggactcaaga cgatagttac cggataaggc
     1141 gcagcggtcg ggctgaacgg ggggttcgtg cacacagccc agcttggagc gaacgaccta
     1201 caccgaactg agatacctac agcgtgagct atgagaaagc gccacgcttc ccgaagggag
     1261 aaaggcggac aggtatccgg taagcggcag ggtcggaaca ggagagcgca cgagggagct
     1321 tccaggggga aacgcctggt atctttatag tcctgtcggg tttcgccacc tctgacttga
     1381 gcgtcgattt ttgtgatgct cgtcaggggg gcggagccta tggaaaaacg ccagcaacgc
     1441 ggccttttta cggttcctgg ccttttgctg gccttttgct cacatgttct ttcctgcgtt
     1501 atcccctgat tctgtggata accgtattac cgcctttgag tgagctgata ccgctcgccg
     1561 cagccgaacg accgagcgca gcgagtcagt gagcgaggaa gcggaacagc gcccaatacg
     1621 caaaccgcct ctccccgcgc gttggccgat tcattaatgc agctggcacg acaggtttcc
     1681 cgactggaaa gcgggcagtg agcgcaacgc aattaatgtg agttagctca ctcattaggc
     1741 accccaggct ttacacttta tgcttccggc tcgtatgttg tgtggaattg tgagcggata
     1801 acaatttcac acaggaaaca gctatgacca tgctcgagcc aagctcggcg cgccattggg
     1861 atggaacgct cttcattata atacgactca ctataagaaa taagagagaa aagaagagta
     1921 agaagaaata taacagccac catgaaatgg gttactttca ttagcctgct gttcctgttc
     1981 agcagcgctt acagcgtttt cactctggaa gacttcgttg gagactggag acaaactgct
     2041 ggatacaacc tggaccaagt tctggaacaa ggaggagtta gcagcctgtt ccaaaacctg
     2101 ggagttagcg ttactcctat tcaaagaatt gttctgagcg gagaaaacgg actgaaaatt
     2161 gacattcacg ttattattcc ttacgaagga ctgagcggag accaaatggg acaaattgaa
     2221 aaaattttca aagttgttta ccctgttgac gaccaccact tcaaagttat tctgcactac
     2281 ggaactctgg ttattgacgg agttactcct aacatgattg actacttcgg aagaccttac
     2341 gaaggaattg ctgttttcga cggaaaaaaa attactgtta ctggaactct gtggaacgga
     2401 aacaaaatta ttgacgaaag actgattaac cctgacggaa gcctgctgtt cagagttact
     2461 attaacggag ttactggatg gagactgtgc gaaagaattc tggcttagtg agctcgcttt
     2521 cttgctgtcc aatttctatt aaaggttcct ttgttcccta agtccaacta ctaaactggg
     2581 ggatattatg aagggccttg agcatctgga ttctgcctaa taaaaaacat ttattttcat
     2641 tgcaaaaaaa aaaaaaaaaa aaaaaaaaaa aaaaaaaaaa aaaacgaaga agagcgttcc
     2701 atcccaatac gcgtcaattc actggccgtc gttttacaac gtcgtgactg ggaaaaccct
     2761 ggcgttaccc aacttaatcg ccttgcagca catccccctt tcgccagctg gcgtaatagc
     2821 gaagaggccc gcaccgatcg cccttcccaa cagttgcgca gcctgaatgg cgaatggcgc
     2881 ctgatgcggt attttctcct tacgcatctg tgcggtattt cacaccgcat atggtgcact
     2941 ctcagtacaa tctgctctga tgccgcatag ttaagccagc cccgacaccc gccaacaccc
     3001 gctgacgcgc cctgacgggc ttgtctgctc ccggcatccg cttacagaca agctgtgaca
     3061 gtctccggga gctgcatgtg tcagaggttt tcaccgtcat caccgaaacg cgcgagacaa
     3121 aagggcctcg tgatacgcct atttttatag gttaatgtca tgataataat ggtttcttag
     3181 acgtcaggtg gcacttttcg gggaaatgtg cgcggaaccc ctatttgttt atttttctaa
     3241 atacattcaa atatgtatcc gctcatgaga caataaccct gataaatgct tcaataatat
     3301 tgaaaaagga agagtatgag ccatattcaa cgggaaacgt cttgctctag gccgcgatta
     3361 aattccaaca tggatgctga tttatatggg tataaatggg ctcgcgataa tgtcgggcaa
     3421 tcaggtgcga caatctatcg attgtatggg aagcccgatg cgccagagtt gtttctgaaa
     3481 catggcaaag gtagcgttgc caatgatgtt acagatgaga tggtcagact aaactggctg
     3541 acggaattta tgcctcttcc gaccatcaag cattttatcc gtactcctga tgatgcatgg
     3601 ttactcacca ctgcgatccc tgggaaaaca gcattccagg tattagaaga atatcctgat
     3661 tcaggtgaaa atattgttga tgcgctggca gtgttcctgc gccggttgca ttcgattcct
     3721 gtttgtaatt gtccttttaa cagcgatcgc gtatttcgtt tcgctcaggc gcaatcacga
     3781 atgaataacg gtttggttga tgcgagtgat tttgatgacg agcgtaatgg ctggcctgtt
     3841 gaacaagtct ggaaagaaat gcataaactt ttgccattct caccggattc agtcgtcact
     3901 catggtgatt tctcacttga taaccttatt tttgacgagg ggaaattaat aggttgtatt
     3961 gatgttggac gagtcggaat cgcagaccga taccaggatc ttgccatcct atggaactgc
     4021 ctcggtgagt tttctccttc attacagaaa cggctttttc aaaaatatgg tattgataat
     4081 cctgatatga ataaattgca gtttcatttg atgctcgatg agtttttcta actgtcagac
     4141 caagtttact catatatact ttagattgat ttaaaacttc atttttaatt taaaaggatc
     4201 taggtgaaga tcctttttga taatctcatg accaaaatcc cttaacgtga gttttcgttc
     4261 cactgagcgt cagaccccgt agaaaagatc aaaggatctt cttgagatcc ttttttttct
     4321 gcgcgtaatc tgctgcttgc aaacaaaaaa accaccgcta ccagcggtgg tttgtttgcc
     4381 ggatcaagag ctaccaactc tttttccgaa ggtaactggc ttcagcagag cgcagatacc
     4441 aaatactgtt cttctagtgt agccgtagtt aggccaccac ttcaagaact ctgtagcacc
     4501 gcctacatac ctcgctctgc taatcctgtt accagtggct gctgccagtg gcgataagtc
     4561 gtgtcttacc gggttggact caagacgata gttaccggat aaggcgcagc ggtcgggctg
     4621 aacggggggt tcgtgcacac agcccagctt ggagcgaacg acctacaccg aactgagata
     4681 cctacagcgt gagctatgag aaagcgccac gcttcccgaa gggagaaagg cggacaggta
     4741 tccggtaagc ggcagggtcg gaacaggaga gcgcacgagg gagcttccag ggggaaacgc
     4801 ctggtatctt tatagtcctg tcgggtttcg ccacctctga cttgagcgtc gatttttgtg
     4861 atgctcgtca ggggggcgga gcctatggaa aaacgccagc aacgcggcct ttttacggtt
     4921 cctggccttt tgctggcctt ttgctcacat gttctttcct gcgttatccc ctgattctgt
     4981 ggataaccgt attaccgcct ttgagtgagc tgataccgct cgccgcagcc gaacgaccga
     5041 gcgcagcgag tcagtgagcg aggaagcgga acagcgccca atacgcaaac cgcctctccc
     5101 cgcgcgttgg ccgattcatt aatgcagctg gcacgacagg tttcccgact ggaaagcggg
     5161 cagtgagcgc aacgcaatta atgtgagtta gctcactcat taggcacccc aggctttaca
     5221 ctttatgctt ccggctcgta tgttgtgtgg aattgtgagc ggataacaat ttcacacagg
     5281 aaacagctat gaccatgctc gagccaagct cggcgcgcca ttgggatgga acgctcttca
     5341 ttataatacg actcactata agaaataaga gagaaaagaa gagtaagaag aaatataaca
     5401 gccaccatga aatgggttac tttcattagc ctgctgttcc tgttcagcag cgcttacagc
     5461 gttttcactc tggaagactt cgttggagac tggagacaaa ctgctggata caacctggac
     5521 caagttctgg aacaaggagg agttagcagc ctgttccaaa acctgggagt tagcgttact
     5581 cctattcaaa gaattgttct gagcggagaa aacggactga aaattgacat tcacgttatt
     5641 attccttacg aaggactgag cggagaccaa atgggacaaa ttgaaaaaat tttcaaagtt
     5701 gtttaccctg ttgacgacca ccacttcaaa gttattctgc actacggaac tctggttatt
     5761 gacggagtta ctcctaacat gattgactac ttcggaagac cttacgaagg aattgctgtt
     5821 ttcgacggaa aaaaaattac tgttactgga actctgtgga acggaaacaa aattattgac
     5881 gaaagactga ttaaccctga cggaagcctg ctgttcagag ttactattaa cggagttact
     5941 ggatggagac tgtgcgaaag aattctggct tagtgagctc gctttcttgc tgtccaattt
     6001 ctattaaagg ttcctttgtt ccctaagtcc aactactaaa ctgggggata ttatgaaggg
     6061 ccttgagcat ctggattctg cctaataaaa aacatttatt ttcattgcaa aaaaaaaaaa
     6121 aaaaaaaaaa aaaaaaaaaa aaaaaacgaa gaagagcgtt ccatcccaat acgcgtcaat
     6181 tcactggccg tcgttttaca acgtcgtgac tgggaaaacc ctggcgttac ccaacttaat
     6241 cgccttgcag cacatccccc tttcgccagc tggcgtaata gcgaagaggc ccgcaccgat
     6301 cgcccttccc aacagttgcg cagcctgaat ggcgaatggc gcctgatgcg gtattttctc
     6361 cttacgcatc tgtgcggtat ttcacaccgc atatggtgca ctctcagtac aatctgctct
     6421 gatgccgcat agttaagcca gccccgacac ccgccaacac ccgctgacgc gccctgacgg
     6481 gcttgtctgc tcccggcatc cgcttacaga caagctgtga cagtctccgg gagctgcatg
     6541 tgtcagaggt tttcaccgtc atcaccgaaa cgcgcgagac aaaagggcct cgtgatacgc
     6601 ctatttttat aggttaatgt catgataata atggtttctt agacgtcagg tggcactttt
     6661 cggggaaatg tgcgcggaac ccctatttgt ttatttttct aaatacattc aaatatgtat
     6721 ccgctcatga gacaataacc ctgataaatg cttcaataat attgaaaaag gaagagtatg
     6781 agccatattc aacgggaaac gtcttgctct aggccgcgat taaattccaa catggatgct
     6841 gatttatatg ggtataaatg ggctcgcgat aatgtcgggc aatcaggtgc gacaatctat
     6901 cgattgtatg ggaagcccga tgcgcca
//
